# Supplementary material for: Assessing the quality and integrating the evidence and strength of recommendations in the guidelines for gastric precancerous lesions
Source: BMC Cancer. 2025 Feb 15;25:272. doi: 10.1186/s12885-025-13687-y (PMC11830177; doi:10.1186/s12885-025-13687-y)
Supplement: Supplementary file 1 — Supplementary Material 1. [file 12885_2025_13687_MOESM1_ESM.zip]

Archive with 3 entries (2 files):
- supplementary materials/
- supplementary materials/Supplementary File 1.doc
- supplementary materials/Supplementary Table.docx
